# Supplementary material for: Complete Chloroplast Genomes of Erianthus arundinaceus and Miscanthus sinensis: Comparative Genomics and Evolution of the Saccharum Complex
Source: PLoS One. 2017 Jan 26;12(1):e0169992. doi: 10.1371/journal.pone.0169992 (PMC5268433; doi:10.1371/journal.pone.0169992)
Supplement: S1 Table — (XLSX) [file pone.0169992.s002.xlsx]

## Sheet: Table_S2
S1 Table List of sequence primer designed from Erianthus arundinaceus cp genome.
Seq No.	Primer No.	Primer		Direction	Location		Position (bp)				Similality (%)
		Name	Sequence (5' to 3')		Chloroplast	PCR product	Erianthus		Miscanthus		Miscanthus	Saccharum	Sorghum
							Start	End	Start	End
1	1	ECP_LB01Fpcr	TTGTGAGCATTACGTTCGTGC	+	LSC	ES01, ES16	138	158	140	160	100	100	100
2	2	ECP_F22-2seq	GCATACCCAGACGGAAACTA	+	LSC	ES01	733	752	735	754	100	100	100
3	3	MS_L02Fpcr	CCAGAAACAGGCTCACGAAT	+	LSC	ES01	945	964	947	966	100	100	100
4	4	ECP_F23seq	GATCAAGAATATCCCAATCTG	+	LSC	ES01	1997	2017	1999	2019	100	100	95
5	5	MS_L02Rpcr	TGCTTCGATTTTCTGGGGTA	-	LSC	ES01	2209	2228	2211	2230	100	100	100
6	6	ECP_R01seq	GTAGAAATCCCACTCTCGCTAG	-	LSC	ES01	2879	2900	2881	2902	100	100	95
7	7	MS_L04Fpcr	TGAAAGAGAAGTGGGTAGACG	+	LSC	ES01	3145	3165	3147	3167	100	100	100
8	8	MS_L03Rpcr	TGCAACACCTTGTTCTGACC	-	LSC	ES01	3289	3308	3291	3310	100	100	100
9	9	ECP_F25seq	CCATTGAGTTAGCAACCCAG	+	LSC	ES01	3924	3943	3926	3945	100	100	100
10	10	MS_L05Fpcr	AGGGACTTTTGTTGGATTGG	+	LSC	ES01	4369	4388	4376	4395	100	100	100
11	11	MS_L05FRpcr	CCAATCCAACAAAAGTCCCT	-	LSC	ES01	4369	4388	4376	4395	100	100	100
12	12	MS_L04Rpcr	CCTTGAAAAGGGTGCTCAAC	-	LSC	ES01	4573	4592	4580	4599	100	100	100
13	13	MS_L06Fpcr	CTCTCGAGCTCCATCGTGTA	+	LSC	ES01	5396	5415	5403	5422	100	100	100
14	14	MS_L05Rpcr	GAAAATGCTCTTGGCTCGAC	-	LSC	ES01	5479	5498	5486	5505	100	100	100
15	15	ECP_F27seq	CATATGAATGAAACATAG	+	LSC	ES01	5785	5802	5792	5809	100	100	100
16	16	ECP_F27-3seq	CAGATCGAGATCGTTTTCGC	+	LSC	ES01	6270	6289	6324	6343	100	100	100
17	17	MS_L07Fpcr	TTTAAGGCCTGTGCTGAAAC	+	LSC	ES01	6604	6623	6661	6680	100	100	100
18	18	MS_L08Fpcr	GTGCAGGGCACAATACGAT	+	LSC	ES01	7047	7065	7103	7121	100	100	100
19	19	ECP_R02seq	GTGTTTATTAGTGTCTCA	-	LSC	ES01	7180	7197	7236	7253	100	100	100
20	20	ECP_F28seq	CTGTATCTGTTTTAATTCTG	+	LSC	ES01	7542	7561	7598	7617	100	100	100
21	21	ECP_F29seq	GACCCAGGACGTAATCCTG	+	LSC	ES01	8177	8195	8225	8243	100	100	100
22	22	ECP_F30seq	GCAGTTCCATATAGAATTTG	+	LSC	ES01	8686	8705	8703	8722	100	100	100
23	23	ECP_FR30seq	CAAATTCTATATGGAACTGC	-	LSC	ES01	8686	8705	8703	8722	100	100	100
24	24	MS_L09Fpcr	TAGGATGGTCCGGCTTATTG	+	LSC	ES01	9542	9561	9541	9560	100	100	100
25	25	MS_L08Rpcr	GCGGTTAAGAAATTGCAACC	-	LSC	ES01	9661	9680	9660	9679	100	100	100
26	26	ECP_31-2seq	AGCTCTGCTATGCGCTATCC	+	LSC	ES01	10074	10093	10073	10092	100	100	100
27	27	MS_L09Rpcr	TGGGAAACGAAGTCATAGGC	-	LSC	ES01	10336	10355	10335	10354	100	100	100
28	28	ECP_F31seq	CGCACTTAGCTACTCTAGG	+	LSC	ES01	10728	10746	10727	10745	100	100	100
29	29	ECP_LB02F2pcr	TGATCGTGATTTGGAACCTGTTC	+	LSC	ES01, ES02	11836	11858	11835	11857	100	100	100
30	30	ECP_LB01Rpcr	GCTGAGTGGTTGATAGCTCCG	-	LSC	ES01, ES02	12094	12114	12093	12113	100	100	100
31	-	ECP_LB02F2pcr	No. 29	+	LSC	ES01, ES02	-	-	-	-	100	100	100
32	31	ECP_LB02Fpcr	CTGGCTCGGTTATTCCATCTAGC	+	LSC	ES01, ES02	11919	11941	11918	11940	100	100	100
33	-	ECP_LB01Rpcr	No. 30	-	LSC	ES01, ES02	-	-	-	-	100	100	100
34	32	ECP_F32-2seq	GGTCGACCCAGACATAGAC	+	LSC	ES02	12896	12914	12861	12879	100	100	100
35	33	MS_L10Rpcr	GGGAATCGAACCCGTATCTT	-	LSC	ES02	13016	13035	12981	13000	100	100	100
36	34	MS_L12Fpcr	TACAGAATGGAGCGGGTAGC	+	LSC	ES02	13705	13724	13699	13718	100	100	100
37	35	MS_L11Rpcr	CCATAAAGGAGCCGAATGAA	-	LSC	ES02	13829	13848	13823	13842	100	100	100
38	36	ECP_F33seq	CTGATGGTTCTAGTAAACC	+	LSC	ES02	14051	14069	14046	14064	100	100	100
39	37	ECP_F34seq	GTGCCAGACTGTTGTAAGG	+	LSC	ES02	14764	14782	14766	14784	100	100	100
40	38	MS_L13Fpcr	CAAGTACCCCATTTCCAAGG	+	LSC	ES02	15549	15568	15558	15577	100	100	100
41	39	MS_L12Rpcr	AGCAGGCATCTCTTGGAAAA	-	LSC	ES02	15646	15665	15655	15674	100	100	100
42	40	ECP_F35seq	GCCATATGGGTATATGAAG	+	LSC	ES02	15728	15746	15737	15755	100	100	100
43	41	ECP_F36seq	GCAGTAGACCCATAATGG	+	LSC	ES02	16384	16401	16408	16425	100	100	100
44	42	ECP_F37seq	CGTGAATTAACCTAACCATC	+	LSC	ES02	16866	16885	16884	16903	100	100	100
45	43	ECP_F38seq	TACTAGTTATGCCACTCTCAC	+	LSC	ES02	17479	17499	17496	17516	100	100	100
46	44	ECP_F39seq	CGACTCTTATGAAATCGAG	+	LSC	ES02	17968	17986	17987	18005	100	100	100
47	45	ECP_F40seq	GGTTATACATATAGAAAAGC	+	LSC	ES02	18449	18468	18468	18487	100	100	100
48	46	MS_L15Fpcr	AATGAAAGGGTCTGGTTGGA	+	LSC	ES02, ES03	18913	18932	18929	18948	100	100	100
49	-	MS_L15Fpcr	No. 46	+	LSC	ES02, ES03	-	-	-	-	100	100	100
50	47	ECP_F41seq	CTAAGACTATGGATGAATCCG	+	LSC	ES03	19848	19868	19858	19878	100	100	100
51	48	MS_L15Rpcr	CCCGCGTCTTCTATTCAGAG	-	LSC	ES03	19978	19996	19987	20006	100	100	100
52	49	ECP_F42seq	CTGACATCTTAGTCTCGTAG	+	LSC	ES03	20419	20438	20429	20448	100	100	100
53	50	ECP_F43seq	GAGCAAGTATTCATCCAC	+	LSC	ES03	20797	20814	20802	20819	100	100	100
54	51	ECP_F44seq	CACCTAAGTGCAATTACG	+	LSC	ES03	21399	21416	21386	21403	100	100	100
55	52	MS_L17Fpcr	CATTTCGACCCCTGCTAAAT	+	LSC	ES03	21768	21787	21759	21778	100	100	95
56	53	ECP_F45-2seq	GAGGAAGGTCGGAATTAGC	+	LSC	ES03	22443	22461	22434	22452	100	100	100
57	54	ECP_F45-3seq	GGCACATACCCCTTAGCTC	+	LSC	ES03	23105	23123	23096	23114	100	100	100
58	55	MS_L17Rpcr	CGATCCGGTAAGTCCAACAT	-	LSC	ES03	23289	23308	23280	23299	100	100	100
59	56	ECP_F46seq	TCATTTCTAGTGATAGTCAC	+	LSC	ES03	23769	23788	23760	23779	100	100	100
60	57	ECP_F47seq	CTTTGACATAATGGTTCGTG	+	LSC	ES03	24397	24416	24388	24407	100	100	100
61	58	ECP_LB03Fpcr	AGAGTGCCTAATCACGAGGATCC	+	LSC	ES03, ES04	25082	25104	25073	25095	100	100	100
62	59	ECP_LB02R2pcr	ACATGAGTCACTGGACATGCTAG	-	LSC	ES03, ES04	25575	25597	25566	25588	100	100	100
63	60	MS_L19Fpcr	CAGGAGCAGGTGCTATTAGAGAA	+	LSC	ES03, ES04	25831	25853	25822	25844	100	100	100
64	61	MS_L18Rpcr	CCAATTGCATGCGTCTAATC	-	LSC	ES03, ES04	25982	26001	25973	25992	100	100	100
65	62	MS_L20Fpcr	TTAGGCATACAGGCCTTCCA	+	LSC	ES04	26631	26650	26622	26641	95	95	100
66	63	MS_L19Rpcr	GCACGCAAATAGGATCTCCA	-	LSC	ES04	26822	26841	26813	26832	100	100	100
67	64	MS_L21Fpcr	GGCCAACCTGGTCTTTCATA	+	LSC	ES04	27513	27532	27504	27523	100	100	100
68	65	MS_L20Rpcr	GTTCCGCGTCTTGGACTAAC	-	LSC	ES04	27711	27730	27702	27721	100	100	100
69	66	MS_L22Fpcr	AATTGGGGGAAGCTGTAGGT	+	LSC	ES04	28454	28473	28445	28464	100	100	100
70	67	MS_L21Rpcr	GGCAGTACCCCCTGTGAATA	-	LSC	ES04	28544	28563	28535	28554	100	100	100
71	68	ECP_F50seq	AGTCAGGATATTCTACATAG	+	LSC	ES04	28687	28706	28678	28697	100	100	100
72	69	MS_L23Fpcr	TGACGATCCACGATACAGAA	+	LSC	ES04	29352	29371	29343	29362	100	100	100
73	70	MS_L22Rpcr	TGGGCTCTCATATTCGTCTT	-	LSC	ES04	29516	29535	29507	29526	100	100	100
74	71	ECP_F51seq	GGAGCTCTGAAGATGGCTC	+	LSC	ES04	29774	29792	29765	29783	100	100	100
75	72	MS_L24Fpcr	GCTCGTGCTTCTCTTGTTGA	+	LSC	ES04	30514	30533	30505	30524	100	100	100
76	73	ECP_F52seq	ACTTAGCCAACATCAAGAAG	+	LSC	ES04	30702	30721	30693	30712	100	100	100
77	74	MS_L25Fpcr	AACGCAAGGTCTTCCAAAAG	+	LSC	ES04	31359	31378	31350	31369	100	100	100
78	75	ECP_F54-3seq	TGAGTAGAAGGTTCCATCGG	+	LSC	ES04	32289	32308	32280	32299	100	100	100
79	76	MS_L25Rpcr	TTACGCTTTGCCGAGATGTA	-	LSC	ES04	32520	32539	32511	32530	100	100	100
80	77	ECP_F54-4seq	GTTGCCTGACATTGTGATCG	+	LSC	ES04	32900	32919	32910	32891	100	100	100
81	78	ECP_F54-2seq	GT AGGCCAACACTTCTATTGGC	+	LSC	ES04	33445	33466	33457	33436	100	100	100
82	79	MS_L26Rpcr	GTTTGTGGATTCCGAACAGC	-	LSC	ES04	33550	33569	33541	33560	100	100	100
83	80	ECP_F55seq	CGGATGAATTAGTCGTTG	+	LSC	ES04	33968	33985	33959	33976	100	100	100
84	81	ECP_F56seq	CATATCAAGTTCTATGCAGC	+	LSC	ES04	34524	34543	34519	34538	100	100	100
85	82	ECP_R56seq	CGAATTACTTCGAGATCTCG	-	LSC	ES04	34791	34810	34805	34824	100	100	100
86	83	ECP_F57seq	AAGGTACTGCTGCAGGAC	+	LSC	ES04	35025	35042	35039	35056	100	100	100
87	84	ECP_F58seq	CAATTTAGAGGATATGCTCGC	+	LSC	ES04	35387	35407	35406	35426	100	100	100
88	85	ECP_F59seq	GTGAGACCATTAACACGG	+	LSC	ES04	36007	36024	36027	36044	100	100	100
89	86	MS_L28Fpcr	AACAAAGGGCGATGAATCAG	+	LSC	ES04, ES05	36889	36908	36910	36929	100	100	100
90	87	MS_L27Rpcr	AGCACGAATCGTACGGAAAT	-	LSC	ES04, ES05	36985	37004	37006	37025	100	100	100
91	-	MS_L28Fpcr	No. 86	+	LSC	ES04, ES05	-	-	-	-	100	100	100
92	88	ECP_LB04Fpcr	GTCGAATTTGCAGAAGGGACGAG	+	LSC	ES04, ES05	37293	37315	37314	37336	100	100	100
93	89	ECP_F60seq	GGATTCACCCGCTACATTAC	+	LSC	ES05	37820	37839	37841	37860	100	100	100
94	90	MS_L29Fpcr	ATCCCAATCAAACCCTCTCC	+	LSC	ES05, ES06	38402	38421	38423	38442	100	100	100
95	-	ECP_LB04Fpcr	No. 88	+	LSC	ES05, ES06	-	-	-	-	100	100	100
96	-	ECP_F60seq	No. 89	+	LSC	ES05, ES06	-	-	-	-	100	100	100
97	-	MS_L29Fpcr	No. 90	+	LSC	ES05, ES06	-	-	-	-	100	100	100
98	91	MS_L30Fpcr	CCGTAACCCCAAGCTTATGA	+	LSC	ES06	39061	39080	39065	39084	100	100	100
99	92	ECP_F62seq	CCAACTGGATCTTGTTGC	+	LSC	ES06	39272	39289	39276	39293	100	100	100
100	93	ECP_F63seq	CATGAGCCCATGCTAAAGTC	+	LSC	ES06	39883	39902	39887	39906	100	100	100
101	94	ECP_F64seq	CATGAGCAGATTGTATCC	+	LSC	ES06	40528	40545	40532	40549	100	100	100
102	95	MS_L31Fpcr	TCATGATGAACCCTGCAATG	+	LSC	ES06	40780	40799	40784	40803	100	100	100
103	96	MS_L32Fpcr	TCCTCGAGTAAAGGCTTCCA	+	LSC	ES06	41609	41628	41613	41632	100	100	100
104	97	MS_L31Rpcr	CGTCCGGAAATCTGTTTCAT	-	LSC	ES06	41729	41748	41733	41752	100	100	100
105	98	ECP_F65seq	CTGCAATAATTCTCGCTAAG	+	LSC	ES06	41963	41982	41967	41986	100	100	100
106	99	MS_L33Fpcr	GGTGTCTAAGGACGCGATCTA	+	LSC	ES06	42917	42937	42921	42941	100	100	100
107	100	MS_L32Rpcr	GTGGATTGGCGGATTTCTAA	-	LSC	ES06	43013	43032	43017	43036	100	100	100
108	101	ECP_F66seq	GCTAAGTGGTGATTCAACATG	+	LSC	ES06	43609	43629	43613	43633	100	100	100
109	102	ECP_F67seq	CGTGAGCATCAGCATGTAG	+	LSC	ES06	44045	44063	44049	44067	100	100	100
110	103	MS_L34Fpcr	CTTCAACCAAACCACCCTTT	+	LSC	ES06	44775	44794	44775	44794	100	100	100
111	104	MS_L33Rpcr	TTGGTTTGATCAAGCTGCTG	-	LSC	ES06	44908	44927	44908	44927	100	100	100
112	105	ECP_F68seq	GATCAATAATCAGTTTGATC	+	LSC	ES06	45155	45174	45155	45174	100	100	100
113	106	MS_L35Fpcr	TGCTCTCCATTGCTTGTGTG	+	LSC	ES06	45797	45816	45804	45819	100	100	100
114	107	MS_L36Fpcr	GAGTCAAATCGCACCATCTCT	+	LSC	ES06	46682	46702	46689	46709	100	100	100
115	108	MS_L35Rpcr	GAATGGGTTGGGAATTATGC	-	LSC	ES06	46816	46835	46823	46842	100	100	100
116	109	MS_L36Rpcr	TTCGTATTTTCCCGTTCACC	-	LSC	ES06	47676	47695	47683	47702	100	100	100
117	110	ECP_F69seq	GCATTGGAACTGCTATGTAG	+	LSC	ES06	47438	47457	47445	47464	100	100	100
118	111	ECP_F70seq	CAGCGATATGTACATATC	+	LSC	ES06	48165	48182	48172	48189	100	100	100
119	112	ECP_F71seq	CGACTATCGGATTTGAACCG	+	LSC	ES06	48726	48745	48711	48730	100	100	100
120	113	ECP_F72seq	TCGGACGAATAATCTAATAC	+	LSC	ES06	49105	49124	49087	49106	100	100	100
121	114	ECP_LB04Rpcr	GAGTTCTTGTCGCACTCCTTTGTG	-	LSC	ES06, ES07	50215	50238	50203	50226	100	100	100
122	-	ECP_LB04Rpcr	No. 114	-	LSC	ES06, ES07	-	-	-	-	100	100	100
123	115	MS_L39Fpcr	TCCTCGTGTCACCAGTTCAA	+	LSC	ES07	50519	50538	50524	50543	100	100	100
124	116	MS_L38Rpcr	TTCTTCGGAATAGCGGCATA	-	LSC	ES07	50804	50823	50809	50828	100	100	100
125	117	MS_L39Rpcr	ATGCAGCAGGGTTGGTTATC	-	LSC	ES07	51604	51623	51609	51628	100	100	100
126	118	ECP_F74seq	ATGACAGCAATGGAATCC	+	LSC	ES07	51496	51513	51501	51518	100	100	100
127	119	ECP_F75seq	CAAAGTCGAATCGTGAGC	+	LSC	ES07	52231	52248	52236	52253	100	100	94
128	120	ECP_F76seq	CTTAAGGATTCATCCAATG	+	LSC	ES07	52295	53013	53000	53018	100	100	100
129	121	MS41_Rpcr	GTGAGACAAAGTGAAGCGAAAG	-	LSC	ES07	53091	53112	53096	53117	100	100	100
130	122	ECP_F77seq	CAAATCAGGTAAGGGATC	+	LSC	ES07	53546	53563	53550	53567	94	94	100
131	123	MS_L43Fpcr	CGGCTGTTTGTCATTGTCAG	+	LSC	ES07	54282	54301	54288	54305	100	100	100
132	124	MS_L42Rpcr	CAGTTCGGTAGAGCAACTCG	-	LSC	ES07	54416	54435	54420	54439	100	100	100
133	125	MS_L44Fpcr	AACCATTGGTCGTTGAGGAG	+	LSC	ES07	55091	55110	55091	55110	100	100	100
134	126	MS_L43Rpcr	GGGGAACATCGATGAAGCTA	-	LSC	ES07	55310	55329	55310	55329	100	100	100
135	127	ECP_F78seq	CAACGATCCGAGGCTGTAAC	+	LSC	ES07	55619	55638	55619	55638	100	100	100
136	128	MS_L45Fpcr	GCAGGCGCAGATCTATGAAT	+	LSC	ES07, ES08	56347	56366	56347	56366	100	100	100
137	129	ECP_F79seq	GTAGCACTCATAGCCACAGC	+	LSC	ES07, ES08	56515	56534	56515	56534	100	100	100
138	130	ECP_F80seq	TACTGTGAAGCATAGATTGC	+	LSC	ES07, ES08	57076	57095	57072	57091	100	100	100
139	-	MS_L45Fpcr	No. 128	+	LSC	ES07, ES08	-	-	-	-	100	100	100
140	-	ECP_F79seq	No. 129	+	LSC	ES07, ES08	-	-	-	-	100	100	100
141	-	ECP_F80seq	No. 130	+	LSC	ES07, ES08	-	-	-	-	100	100	100
142	131	MS_L46Fpcr	TACACCCCGGAGTACGAAAC	+	LSC	ES08	57636	57655	57631	57650	100	100	100
143	132	MS_L47Fpcr	CAGGGGGTATTCATGTTTGG	+	LSC	ES08	58699	58718	58694	58713	100	100	100
144	133	MS_L46Rpcr	AGGCTTCTAAAGCCACACGA	-	LSC	ES08	58823	58842	58818	58837	100	100	100
145	134	ECP_F82seq	GAATCGGGATTCACTAAGAC	+	LSC	ES08	59362	59381	59358	59377	100	100	100
146	135	MS_L48Fpcr	GGCAATTGCAATGACTTCCT	+	LSC	ES08	59990	60009	59990	60009	100	100	100
147	136	MS_L49Fpcr	TCGCATCTTCCTTCAATTCC	+	LSC	ES08	60746	60765	60744	60763	100	100	100
148	137	MS_L48Rpcr	TGGTACACGCAAGAAATAGGC	-	LSC	ES08	60927	60947	60925	60945	100	100	100
149	138	ECP_F85seq	GTGGAATACCAGGCAATCCG	+	LSC	ES08	61448	61467	61446	61465	100	100	100
150	139	MS_L50Fpcr	TGACAACAGACTCGTGTATAGGG	+	LSC	ES08	62171	62193	62169	62191	100	100	100
151	140	MS_L49Rpcr	CAATTCGTCCAGTTGCTTCC	-	LSC	ES08	62399	62418	62397	62416	100	100	100
152	141	ECP_F86seq	CCGAGGGATTCGAATTAGCG	+	LSC	ES08	62593	62612	62591	62610	100	100	100
153	142	MS_L51Fpcr	GGAGGAATTGTGGGTCTTCTT	+	LSC	ES08	63345	63365	63343	63363	100	100	100
154	143	MS_L50Rpcr	TCCAAAAGACAGACCCGAAT	-	LSC	ES08	63488	63507	63486	63505	100	100	100
155	144	ECP_LB06Fpcr	GGCTAGTTGAGTAGTTTTGATTAAGG	+	LSC	ES08, ES09	63694	63719	63690	63715	100	100	100
156	145	ECP_F87seq	GATGGTATCCTTCCAAATGG	+	LSC	ES09	64314	64333	64310	64329	100	100	100
157	146	MS_L52Fpcr	AAAAGATGGGATCCACCAGT	+	LSC	ES09	64933	64952	64929	64948	100	100	100
158	147	ECP_F87_2seq	CTCATATTGACGCAATAC	+	LSC	ES09	65290	65307	65286	65303	100	100	100
159	148	MS_L53Fpcr	CAAAATTCCCCCGAAAATCC	+	LSC	ES09	65850	65869	65844	65863	100	100	100
160	149	ECP_F88seq	GGTCATTGAGATTCGTGG	+	LSC	ES09	66332	66349	66281	66298	100	100	100
161	150	MS_L54Fpcr	GCTACCAAGCTGCGCTACAT	+	LSC	ES09	66906	66925	66859	66878	100	100	100
162	151	ECP_F89seq	CTCGTCTATACGGTTCATTC	+	LSC	ES09	67166	67185	67119	67138	100	100	100
163	152	ECP_F90seq	CAAAGATGTTAGAATCCGAG	+	LSC	ES09	67809	67828	67769	67788	100	100	100
164	153	ECP_F91seq	TCGTAAATCTAAGCAACC	+	LSC	ES09	68321	68338	68279	68296	100	100	100
165	154	MS_L55Fpcr	TGCAACATGCTCGTTGATTC	+	LSC	ES09	68901	68920	68859	68878	100	100	100
166	155	ECP_F91_2seq	CTATTCAGTTATTTCGCATAG	+	LSC	ES09	69523	69543	69481	69501	100	100	100
167	156	MS_L56Fpcr	TTAACCGTTGGCATGTCGTA	+	LSC	ES09	70156	70175	70114	70133	100	100	100
168	157	ECP_F92seq	TGGAAACCACACTGGATCAG	+	LSC	ES09	70324	70343	70282	70301	100	100	100
169	158	MS_L57Fpcr	CGGGAATCCGGTAAGGTACT	+	LSC	ES09	70914	70933	70872	70891	100	100	100
170	159	MS_L58Fpcr	TATATGGCCCTGGGATATGG	+	LSC	ES09	71949	71968	71907	71926	100	100	100
171	160	MS_L57Rpcr	GAAGCTATTCCTCCCGGAAC	-	LSC	ES09	72047	72066	72005	72024	100	100	100
172	161	MS_L59Fpcr	TCTTCTTCCGAGAACCACCT	+	LSC	ES09	73224	73243	73182	73201	100	100	100
173	162	MS_L58Rpcr	CGCCATCTCCATATCTGGTT	-	LSC	ES09	73429	73448	73387	73406	100	100	100
174	163	ECP_F95seq	CGGAATATGGGAAAGTTGCTC	+	LSC	ES09	73654	73674	73612	73632	100	100	100
175	164	ECP_F96seq	ATCAAGATGATTCTAATTCG	+	LSC	ES09	73986	74005	73944	73963	100	100	100
176	165	MS_L60Fpcr	ACCGACCAACCGTTACAGAG	+	LSC	ES09	74853	74872	74808	74827	95	95	95
177	166	MS_L59Rpcr	CGCCTGTGACCCAAGTTAAT	-	LSC	ES09	75025	75044	74999	74980	100	100	100
178	167	MS_L61Fpcr	CCATGAACAGGCTCCGTAAG	+	LSC	ES09, ES10	75693	75712	75648	75667	100	100	100
179	168	ECP_LB06Rpcr	AGACCGTGGAGGATCCACAATAG	-	LSC	ES09, ES10	76143	76165	76098	76120	100	100	100
180	-	MS_L61Fpcr	No. 167	+	LSC	ES09, ES10	-	-	-	-	100	100	100
181	169	ECP_LB07Fpcr	GAGTAGTTATAGGCGCAACTTCGG	+	LSC	ES09, ES10	76059	76082	76014	76037	100	100	100
182	170	MS_L62Fpcr	CCCTGCATGGGTATCTAGGA	+	LSC	ES10	76774	76793	76729	76748	100	100	100
183	171	ECP_F98seq	CAATACCGACAGTATCCG	+	LSC	ES10	77829	77846	77784	77799	100	100	100
184	172	MS_L62Rpcr	TGGTTCGAGAAGAGATAACAGG	-	LSC	ES10	77948	77969	77903	77924	100	100	100
185	173	ECP_F99seq	GACCTTGTGGGTCTGTAACG	+	LSC	ES10	78299	78318	78255	78274	100	100	100
186	174	ECP_F100seq	CGAGTCTTCGGTACGCTTCG	+	LSC	ES10	78901	78920	78860	78879	100	100	100
187	175	MS_L64Fpcr	CTATAGGTGCGGCCATTACC	+	LSC	ES10	79244	79263	79203	79222	100	100	100
188	176	ECP_F01pcr	GACTCTAATTCTAGGTTCCTCC	+	LSC	ES10	79672	79693	79631	79652	100	100	100
189	177	MS_L65Fpcr	AGCCCATACGTGTTTCTGTG	+	LSC	ES10	80448	80467	80407	80426	100	100	100
190	178	MS_L64Rpcr	AGTACTTGAACCCGCTTGGA	-	LSC	ES10	80577	80596	80536	80555	100	100	100
191	179	ECP_F01seq	CATCCAGCTCCTCGCGAATG	+	LSC	ES10	80757	80776	80716	80735	100	100	100
192	180	MS_L66Fpcr	GCTTCACAGCCTAGAATCAGGT	+	LSC	ES10	81520	81541	81487	81508	100	100	100
193	181	MS_L67Fpcr	CTTCGATTGCTCCCTTTTTC	+	LSC	ES10	82308	82327	82274	82293	100	100	100
194	182	MS_L66Rpcr	CCACTCGGTTTCAGACTTGG	-	LSC	ES10	82568	82587	82534	82553	100	100	100
195	183	ECP_F02.1pcr	TGGATTATGACGTGGATTGTATCG	+	LSC	ES10, ES11	82352	82375	82318	82341	100	100	100
196	184	ECP_R01pcr	CGTTATGATACTGAATCTCATGCC	-	LSC	ES10, ES12	82893	82916	82858	82881	100	100	100
197	185	MS_IRA01F	GTAGACGATCGGTTGGAAC	+	LSC	ES11	83020	83038	82985	83003	100	100	100
198	186	ECP_F04seq	AGGCAGTGGATTGTGAATCC	+	IRA	ES11	83641	83660	83612	83631	100	100	100
199	187	MS_IRA02F	ACAGCACCTGCTGCTCTAGC	+	IRA	ES11	84094	84113	84065	84084	100	100	100
200	188	MS_IRA03F	CCACTGCTTAGCTTTCAATTCG	+	IRA	ES11	84523	84544	84494	84515	100	100	100
201	189	MS_IRA04F	CTATGGTTACGATTCTACCAG	+	IRA	ES11	84995	85015	84966	84986	100	100	100
202	190	ECP_F05seq	TGCTCTGAGTTCCAGTATCG	+	IRA	ES11	85552	85571	85523	85542	100	100	100
203	191	MS_IRA05F	ACATTGCTAACAAGGATCTAATG	+	IRA	ES11	86069	86091	86045	86067	100	100	100
204	192	MS_IRA06F	GTAGCACTTAGCAACGAGGC	+	IRA	ES11	86467	86486	86443	86462	100	100	100
205	193	MS_IRA07F	CGGGTTGATAATAATCGAGTGCC	+	IRA	ES11	86963	86985	86939	86961	100	100	100
206	194	ECP_F06seq	CACGTCGAGAATTCTTTGCAG	+	IRA	ES11	87498	87518	87474	87494	100	100	100
207	195	MS_IRA08F	GAGCGTCGAATAACCTGAGTA C	+	IRA	ES11	88082	88103	88058	88079	100	100	100
208	196	MS_IRA09F	CGTCCAGTGCCAAAGTCACTG	+	IRA	ES11	88520	88540	88496	88516	100	100	100
209	197	MS_IRA10F	ATGATAAGCTTCCCTGGATCTG	+	IRA	ES11	88943	88964	88919	88940	100	100	100
210	198	MS_IRA11F	CACCATCAAGGCATCTTGAAAGTG	+	IRA	ES11	89468	89491	89444	89467	100	100	100
211	199	MS_IRA12F	CTGATGATCGAGTCGATTCCATG	+	IRA	ES11	89913	89935	89893	89915	100	100	100
212	200	ECP_F07seq	TCTCGAATGTTATCAGTTC	+	IRA	ES11	90432	90450	90412	90430	100	100	100
213	201	MS_IRA13F	CATCTCGCACGGCTCCTAAGTGA	+	IRA	ES11	90865	90887	90845	90867	100	100	100
214	202	MS_IRA14F	CGTAGACGTCAGGAGTCCATTG	+	IRA	ES11	91512	91533	91491	91512	100	100	100
215	203	MS_IRA15F	CTGTACATTCAATGTACTCTACG	+	IRA	ES11	91917	91939	91896	91918	100	100	100
216	204	ECP_F08seq	GATCATGAATTAGTAACTGC	+	IRA	ES11	92278	92297	92257	92276	100	100	100
217	205	ECP_F09seq	ATTGGGAGTTACTCTACG	+	IRA	ES11	92839	92856	92818	92835	100	100	100
218	206	MS_IRA16F	CCATATCCATACGATCGAGTC	+	IRA	ES11	93327	93347	93306	93326	100	100	100
219	207	MS_IRA17F	CCAGAGGTTAATCGTACTCTGG	+	IRA	ES11	93849	93870	93828	93849	100	100	100
220	208	ECP_F04pcr	CCAAACATATGCGGATCAAATCACG	+	IRA	ES11, ES12	94146	94170	94130	94154	100	100	100
221	-	ECP_F04pcr	No. 208	+	IRA	ES11, ES12	-	-	-	-	100	100	100
222	209	MS_IRA18F	GGATATCTATATGATCCGATCG	+	IRA	ES12	94595	94616	94584	94605	100	100	100
223	210	MS_IRA19F	CAGATAGAAACTCTTGAATGG	+	IRA	ES12	95233	95253	95222	95242	100	100	100
224	211	MS_IRA20F	GGCTATACTGCTGGTGGCGAAC	+	IRA	ES12	95845	95866	95834	95855	100	100	100
225	212	MS_IRA21F	GCATCGGCTAACTCTGTGCCAGC	+	IRA	ES12	96424	96446	96413	96435	100	100	100
226	213	MS_IRA22F	GGTGCATGGCTGTCGTCAGCTCG	+	IRA	ES12	96975	96997	96964	96986	100	100	100
227	214	MS_IRA23F	GAAGTAAGACCAAGCTCATGAGC	+	IRA	ES12	97588	97610	97577	97599	100	100	100
228	215	MS_IRA24F	GCTATCTCTCGAGCACAGGTTG	+	IRA	ES12	98109	98130	98097	98118	100	100	100
229	216	MS_IRA25F	GCACACTTGAAGAGCGCAGTAC	+	IRA	ES12	98631	98652	98619	98640	100	100	100
230	217	MS_IRA26F	CCTTGCGAATAGCTTGATGCAC	+	IRA	ES12	99182	99203	99170	99191	100	100	100
231	218	MS_IRA27F	AGCGGATACTATGATAGCACCGA	+	IRA	ES12	99754	99776	99742	99764	100	100	100
232	219	MS_IRA28F	GACCGATAGCGAAGTAGTACCG	+	IRA	ES12	100341	100362	100329	100350	100	100	100
233	220	MS_IRA29F	CCGCTCAGTGATAAAGGAGGTG	+	IRA	ES12	100939	100960	100927	100948	100	100	100
234	221	MS_IRA30F	GTCCGAGTACCAAGCGCTGCAGC	+	IRA	ES12	101448	101470	101436	101458	100	100	100
235	222	ECP_F10seq	GTAACGATCTGGGCACTGTC	+	IRA	ES12	101956	101975	101944	101963	100	100	100
236	223	MS_IRA31F	GTGATCCGACGGTGCCGAGTG	+	IRA	ES12	102372	102392	102360	102380	100	100	100
237	224	ECP_F11seq	GAAGTGCAGTGATGTATGC	+	IRA	ES12	102912	102930	102900	102918	100	100	100
238	225	MS_IRA32F	CTCAGAACGCACTGTTCTTATAG	+	IRA	ES12	103443	103465	103431	103453	100	100	100
239	226	MS_IRA33F	CGTAGTGGCTCCGTTCCATGC	+	IRA	ES12	104065	104085	104053	104073	100	100	100
240	227	MS_IRA34F	GCACGATCTTCACAGGTATCAC	+	IRA	ES12	104636	104657	104624	104645	100	100	100
241	228	MS_S01Fpcr	CCAAATTCCAGATTCCAGCA	+	IRA	ES12, ES13	105412	105431	105400	105419	100	100	100
242	229	ECP_R05pcr	GAATATTGGAGTTAACCATAT	-	SSC	ES12, ES13	106393	106413	106399	106419	100	100	100
243	-	MS-S01F	No. 228	+	IRA	ES12, ES13	-	-	-	-	100	100	100
244	-	ECP_R05pcr	No. 229	-	SSC	ES12, ES13	-	-	-	-	100	100	100
245	230	MS_S02Fpcr	TTTTTAGCCCCAAAGGGAGT	+	SSC	ES13	106536	106555	106542	106561	100	100	100
246	231	MS_S01Rpcr	GATGGGTATTTGCGTGTTCA	-	SSC	ES13	106740	106759	106746	106765	100	100	100
247	232	MS_S03Fpcr	TGCAACTGCACCAAGGAATA	+	SSC	ES13	107405	107424	107411	107430	95	100	100
248	233	MS_S02Rpcr	GTTTGGAGTTTCGGGATTTG	-	SSC	ES13	107498	107517	107504	107523	100	100	100
249	234	ECP_F14seq	CAGGCATATTGATATGTATG	+	SSC	ES13	108096	108115	108102	108121	100	100	100
250	235	MS_S04Fpcr	GGATTGATTTGCGGCAATAG	+	SSC	ES13	108914	108933	108941	108960	100	100	100
251	236	MS_S03Rpcr	CGTTGCCGCTAGAAAATGAT	-	SSC	ES13	109090	109109	109117	109136	100	100	100
252	237	MS_S05Fpcr	GTGCTCAAGCATCTCGGTTC	+	SSC	ES13	109724	109743	109751	109770	100	100	100
253	238	MS_S04Rpcr	GACGAATCACGTAATCCCCTA	-	SSC	ES13	109939	109959	109966	109986	100	100	100
254	239	MS_S06Fpcr	TGGGATCCTAAGGAAACTTGG	+	SSC	ES13	110597	110617	110624	110644	100	100	100
255	240	MS_S05Rpcr	TTGAGAACCCCTTGAACGTC	-	SSC	ES13	110866	110885	110893	110912	100	100	100
256	241	MS_S07Fpcr	CCCATGTGAGATACGGAGGA	+	SSC	ES13	111546	111565	111573	111592	100	100	100
257	242	MS_S06Rpcr	AGATGGGAGCATACGGATTG	-	SSC	ES13	111704	111723	111731	111750	100	100	100
258	243	ECP_F16seq	TGGTAGCTGAATACAGACG	+	SSC	ES13	111991	112009	112018	112036	100	100	100
259	244	MS_S07Rpcr	AAACCATTGCTTCGTCTGGT	-	SSC	ES13, ES14	112940	112959	112967	112986	100	100	100
260	-	ECP_F16seq	No. 243	+	SSC	ES13, ES14	-	-	-	-	100	100	100
261	245	MS_S08Fpcr	GGCAAGCTCGTACACATTGA	+	SSC	ES13, ES14	112788	112807	112815	112834	100	100	100
262	-	MS_S07Rpcr	No. 244	-	SSC	ES13, ES14	-	-	-	-	100	100	100
263	246	MS_S09Fpcr	ACCATGTTTCGGCTTGTGAT	+	SSC	ES14	113542	113561	113624	113643	100	100	100
264	247	MS_S08Rpcr	CCCATCTACTGCCAACACAA	-	SSC	ES14	113736	113755	113881	113900	100	100	100
265	248	ECP_F17seq	CTACTCCTAGACCTCCTAGT	+	SSC	ES14	114291	114310	114436	114455	100	100	100
266	249	MS_S10Fpcr	CGATTTGTGTGGGATAAGGT	+	SSC	ES14	114992	115011	115137	115156	100	100	100
267	250	MS_S09Rpcr	TCCCTATGCTAACTGGGTTCA	-	SSC	ES14	115071	115091	115216	115236	100	100	100
268	251	MS_S11Fpcr	TCCCCTGGGCATAGATAGAA	+	SSC	ES14	115849	115868	115994	116013	100	100	100
269	252	MS_S10Rpcr	GCAGACGTAATTGCTTTGGTC	-	SSC	ES14	115906	115926	116051	116071	100	100	100
270	253	MS_S12Fpcr	CCTGCCATGAGAAGACCAAT	+	SSC	ES14	116823	116842	117000	117019	100	100	100
271	254	MS_S11Rpcr	TCCCGAGGAGAGATTCCTTT	-	SSC	ES14	116979	116998	117156	117175	100	100	100
272	255	ECP_F21seq	AATCCATATAAGTCCGTAG	+	SSC	ES14	117179	117197	117356	117374	100	100	100
273	-	ECP_F22seq	CAGAAGCTCGTAACATTG	+	SSC	ES14	117767	117784	117938	117955	100	100	100
274	-	MS_S01Fpcr	No. 228	+	IRB	ES14, ES15	-	-	-	-	100	100	100
275	256	ECP_F06pcr	TGTAAATACCCTAATATAGGTTCGC	+	SSC	ES14, ES15	118306	118330	118477	118501	100	96	96
276	257	ECP_F07pcr	CGAGAGTAACAATTAGTCG	+	SSC	ES14, ES15	118352	118370	118523	118541	94	94	94
277	-	MS_S01Fpcr	No. 228		IRB	ES14, ES15	118950	118969	119139	119158	100	100	100
278	-	MS-IRA34F	No. 227	-	IRB	ES15	119724	119745	119913	119934	100	100	100
279	-	MS-IRA33F	No. 226	-	IRB	ES15	120296	120316	120485	120505	100	100	100
280	-	MS-IRA32F	No. 225	-	IRB	ES15	120916	120938	121105	121127	100	100	100
281	-	ECP_F11seq	No. 224	-	IRB	ES15	121451	121469	121640	121658	100	100	100
282	-	MS-IRA31F	No. 223	-	IRB	ES15	121989	122009	122178	122198	100	100	100
283	-	ECP_F10seq	No. 222	-	IRB	ES15	122406	122425	122595	122614	100	100	100
284	-	MS-IRA30F	No. 221	-	IRB	ES15	122911	122933	123100	123122	100	100	100
285	-	MS-IRA29F	No. 220	-	IRB	ES15	123421	123442	123610	123631	100	100	100
286	-	MS-IRA28F	No. 219	-	IRB	ES15	124019	124040	124208	124229	100	100	100
287	-	MS-IRA27F	No. 218	-	IRB	ES15	124605	124627	124794	124816	100	100	100
288	-	MS-IRA26F	No. 217	-	IRB	ES15	125178	125199	125367	125388	100	100	100
289	-	MS-IRA25F	No. 216	-	IRB	ES15	125729	125750	125918	125939	100	100	100
290	-	MS-IRA24F	No. 215	-	IRB	ES15	126251	126272	126440	126461	100	100	100
291	-	MS-IRA23F	No. 214	-	IRB	ES15	126771	126793	126959	126981	100	100	100
292	-	MS-IRA22F	No. 213	-	IRB	ES15	127384	127406	127572	127594	100	100	100
293	-	MS-IRA21F	No. 212	-	IRB	ES15	127935	127957	128123	128145	100	100	100
294	-	MS-IRA20F	No. 211	-	IRB	ES15	128515	128536	128703	128724	100	100	100
295	-	MS-IRA19F	No. 210	-	IRB	ES15	129128	129148	129316	129336	100	100	100
296	-	MS-IRA18F	No. 209	-	IRB	ES15	129765	129786	129953	129974	100	100	100
297	-	ECP_F04pcr	No. 208	-	IRB	ES15, ES16	130211	130235	130404	130428	100	100	100
298	-	MS-IRA17F	No. 207	-	IRB	ES16	130511	130532	130709	130730	100	100	100
299	-	MS-IRA16F	No. 206	-	IRB	ES16	131034	131054	131232	131252	100	100	100
300	-	ECP_F09seq	No. 205	-	IRB	ES16	131525	131542	131723	131740	100	100	100
301	-	ECP_F08seq	No. 204	-	IRB	ES16	132084	132103	132282	132301	100	100	100
302	-	MS-IRA15F	No. 203	-	IRB	ES16	132442	132464	132640	132662	100	100	100
303	-	MS-IRA14F	No. 202	-	IRB	ES16	132848	132869	133046	133067	100	100	100
304	-	MS-IRA13F	No. 201	-	IRB	ES16	133494	133516	133691	133713	100	100	100
305	-	ECP_F07seq	No. 200	-	IRB	ES16	133931	133949	134128	134146	100	100	100
306	-	MS-IRA12F	No. 199	-	IRB	ES16	134446	134468	134643	134665	100	100	100
307	-	MS-IRA11F	No. 198	-	IRB	ES16	134890	134913	135091	135114	100	100	100
308	-	MS-IRA10F	No. 197	-	IRB	ES16	135417	135438	135618	135639	100	100	100
309	-	MS-IRA09F	No. 196	-	IRB	ES16	135841	135861	136042	136062	100	100	100
310	-	MS-IRA08F	No. 195	-	IRB	ES16	136278	136299	136479	136500	100	100	100
311	-	ECP_F06seq	No. 194	-	IRB	ES16	136863	136883	137064	137084	100	100	100
312	-	MS-IRA07F	No. 193	-	IRB	ES16	137396	137418	137597	137619	100	100	100
313	-	MS-IRA06F	No. 192	-	IRB	ES16	137895	137914	138096	138115	100	100	100
314	-	MS-IRA05F	No. 191	-	IRB	ES16	138290	138312	138491	138513	100	100	100
315	-	ECP_F05seq	No. 190	-	IRB	ES16	138810	138829	139016	139035	100	100	100
316	-	MS-IRA04F	No. 189	-	IRB	ES16	139366	139386	139572	139592	100	100	100
317	-	MS-IRA03F	No. 188	-	IRB	ES16	139837	139858	140043	140064	100	100	100
318	-	MS-IRA02F	No. 187	-	IRB	ES16	140268	140287	140474	140493	100	100	100
319	-	ECP_F04seq	No. 186	-	IRB	ES16	140721	140740	140927	140946	100	100	100
320	258	ECP_R07pcr	TAGGTATTAGTACTATGGCATTC	-	LSC	ES01, ES16	266	288	268	290	100	100	100
